# Supplementary material for: FibreCastML: an open web platform for predicting electrospun nanofibre diameter distributions for biomedical applications
Source: Front Bioeng Biotechnol. 2026 Feb 18;14:1713804. doi: 10.3389/fbioe.2026.1713804 (PMC12957282; doi:10.3389/fbioe.2026.1713804)
Supplement: Supplementary file 1 [file DataSheet1.zip]

Archive with 90 entries (78 files):
- Supplementary material- FibreCastML/
- Supplementary material- FibreCastML/Reports CA/
- Supplementary material- FibreCastML/Reports CA/Electrospinning_FibreDiameter_Report_CA_earth.xlsx
- Supplementary material- FibreCastML/Reports CA/Electrospinning_FibreDiameter_Report_CA_glmnet.xlsx
- Supplementary material- FibreCastML/Reports CA/Electrospinning_FibreDiameter_Report_CA_knn.xlsx
- Supplementary material- FibreCastML/Reports CA/Electrospinning_FibreDiameter_Report_CA_ml.xlsx
- Supplementary material- FibreCastML/Reports CA/Electrospinning_FibreDiameter_Report_CA_range.xlsx
- Supplementary material- FibreCastML/Reports CA/Electrospinning_FibreDiameter_Report_CA_rpart.xlsx
- Supplementary material- FibreCastML/Reports CA/Electrospinning_FibreDiameter_Report_CA_svm.xlsx
- Supplementary material- FibreCastML/Reports Gelatin/
- Supplementary material- FibreCastML/Reports Gelatin/Electrospinning_FibreDiameter_Report_GELATIN_earth.xlsx
- Supplementary material- FibreCastML/Reports Gelatin/Electrospinning_FibreDiameter_Report_GELATIN_glmnet.xlsx
- Supplementary material- FibreCastML/Reports Gelatin/Electrospinning_FibreDiameter_Report_GELATIN_knn.xlsx
- Supplementary material- FibreCastML/Reports Gelatin/Electrospinning_FibreDiameter_Report_GELATIN_ml.xlsx
- Supplementary material- FibreCastML/Reports Gelatin/Electrospinning_FibreDiameter_Report_GELATIN_ranger.xlsx
- Supplementary material- FibreCastML/Reports Gelatin/Electrospinning_FibreDiameter_Report_GELATIN_rpart.xlsx
- Supplementary material- FibreCastML/Reports Gelatin/Electrospinning_FibreDiameter_Report_GELATIN_svm.xlsx
- Supplementary material- FibreCastML/Reports Nylon6/
- Supplementary material- FibreCastML/Reports Nylon6/Electrospinning_FibreDiameter_Report_Nylon_6_eath.xlsx
- Supplementary material- FibreCastML/Reports Nylon6/Electrospinning_FibreDiameter_Report_Nylon_6_glmnet.xlsx
- Supplementary material- FibreCastML/Reports Nylon6/Electrospinning_FibreDiameter_Report_Nylon_6_knn.xlsx
- Supplementary material- FibreCastML/Reports Nylon6/Electrospinning_FibreDiameter_Report_Nylon_6_ml.xlsx
- Supplementary material- FibreCastML/Reports Nylon6/Electrospinning_FibreDiameter_Report_Nylon_6_ranger.xlsx
- Supplementary material- FibreCastML/Reports Nylon6/Electrospinning_FibreDiameter_Report_Nylon_6_rpart.xlsx
- Supplementary material- FibreCastML/Reports Nylon6/Electrospinning_FibreDiameter_Report_Nylon_6_svm.xlsx
- Supplementary material- FibreCastML/Reports PAN/
- Supplementary material- FibreCastML/Reports PAN/Electrospinning_FibreDiameter_Report_PAN_earth.xlsx
- Supplementary material- FibreCastML/Reports PAN/Electrospinning_FibreDiameter_Report_PAN_glmnet.xlsx
- Supplementary material- FibreCastML/Reports PAN/Electrospinning_FibreDiameter_Report_PAN_knn.xlsx
- Supplementary material- FibreCastML/Reports PAN/Electrospinning_FibreDiameter_Report_PAN_ml.xlsx
- Supplementary material- FibreCastML/Reports PAN/Electrospinning_FibreDiameter_Report_PAN_ranger.xlsx
- Supplementary material- FibreCastML/Reports PAN/Electrospinning_FibreDiameter_Report_PAN_rpart.xlsx
- Supplementary material- FibreCastML/Reports PAN/Electrospinning_FibreDiameter_Report_PAN_svm.xlsx
- Supplementary material- FibreCastML/Reports PCL/
- Supplementary material- FibreCastML/Reports PCL/Electrospinning_FibreDiameter_Report_PCL_earth.xlsx
- Supplementary material- FibreCastML/Reports PCL/Electrospinning_FibreDiameter_Report_PCL_glmnet.xlsx
- Supplementary material- FibreCastML/Reports PCL/Electrospinning_FibreDiameter_Report_PCL_knn.xlsx
- Supplementary material- FibreCastML/Reports PCL/Electrospinning_FibreDiameter_Report_PCL_ml.xlsx
- Supplementary material- FibreCastML/Reports PCL/Electrospinning_FibreDiameter_Report_PCL_range.xlsx
- Supplementary material- FibreCastML/Reports PCL/Electrospinning_FibreDiameter_Report_PCL_rpart.xlsx
- Supplementary material- FibreCastML/Reports PCL/Electrospinning_FibreDiameter_Report_PCL_svm.xlsx
- Supplementary material- FibreCastML/Reports PDLLA/
- Supplementary material- FibreCastML/Reports PDLLA/Electrospinning_FibreDiameter_Report_PDLLA_earth.xlsx
- Supplementary material- FibreCastML/Reports PDLLA/Electrospinning_FibreDiameter_Report_PDLLA_glmnet.xlsx
- Supplementary material- FibreCastML/Reports PDLLA/Electrospinning_FibreDiameter_Report_PDLLA_knn.xlsx
- Supplementary material- FibreCastML/Reports PDLLA/Electrospinning_FibreDiameter_Report_PDLLA_ml.xlsx
- Supplementary material- FibreCastML/Reports PDLLA/Electrospinning_FibreDiameter_Report_PDLLA_range.xlsx
- Supplementary material- FibreCastML/Reports PDLLA/Electrospinning_FibreDiameter_Report_PDLLA_rpart.xlsx
- Supplementary material- FibreCastML/Reports PDLLA/Electrospinning_FibreDiameter_Report_PDLLA_svm.xlsx
- Supplementary material- FibreCastML/Reports PMMA/
- Supplementary material- FibreCastML/Reports PMMA/Electrospinning_FibreDiameter_Report_PMMA_earth.xlsx
- Supplementary material- FibreCastML/Reports PMMA/Electrospinning_FibreDiameter_Report_PMMA_glmnet.xlsx
- Supplementary material- FibreCastML/Reports PMMA/Electrospinning_FibreDiameter_Report_PMMA_knn.xlsx
- Supplementary material- FibreCastML/Reports PMMA/Electrospinning_FibreDiameter_Report_PMMA_lm.xlsx
- Supplementary material- FibreCastML/Reports PMMA/Electrospinning_FibreDiameter_Report_PMMA_range.xlsx
- Supplementary material- FibreCastML/Reports PMMA/Electrospinning_FibreDiameter_Report_PMMA_rpart.xlsx
- Supplementary material- FibreCastML/Reports PMMA/Electrospinning_FibreDiameter_Report_PMMA_svm.xlsx
- Supplementary material- FibreCastML/Reports PS/
- Supplementary material- FibreCastML/Reports PS/Electrospinning_FibreDiameter_Report_PS_earth.xlsx
- Supplementary material- FibreCastML/Reports PS/Electrospinning_FibreDiameter_Report_PS_glmnet.xlsx
- Supplementary material- FibreCastML/Reports PS/Electrospinning_FibreDiameter_Report_PS_knn.xlsx
- Supplementary material- FibreCastML/Reports PS/Electrospinning_FibreDiameter_Report_PS_lm.xlsx
- Supplementary material- FibreCastML/Reports PS/Electrospinning_FibreDiameter_Report_PS_ranger.xlsx
- Supplementary material- FibreCastML/Reports PS/Electrospinning_FibreDiameter_Report_PS_rpart.xlsx
- Supplementary material- FibreCastML/Reports PS/Electrospinning_FibreDiameter_Report_PS_svm.xlsx
- Supplementary material- FibreCastML/Reports PU/
- Supplementary material- FibreCastML/Reports PU/Electrospinning_FibreDiameter_Report_PU_earth.xlsx
- Supplementary material- FibreCastML/Reports PU/Electrospinning_FibreDiameter_Report_PU_glmnet.xlsx
- Supplementary material- FibreCastML/Reports PU/Electrospinning_FibreDiameter_Report_PU_knn.xlsx
- Supplementary material- FibreCastML/Reports PU/Electrospinning_FibreDiameter_Report_PU_ml.xlsx
- Supplementary material- FibreCastML/Reports PU/Electrospinning_FibreDiameter_Report_PU_ranger.xlsx
- Supplementary material- FibreCastML/Reports PU/Electrospinning_FibreDiameter_Report_PU_rpart.xlsx
- Supplementary material- FibreCastML/Reports PU/Electrospinning_FibreDiameter_Report_PU_svm.xlsx
- Supplementary material- FibreCastML/Reports PVA/
- Supplementary material- FibreCastML/Reports PVA/Electrospinning_FibreDiameter_Report_PVA_earth.xlsx
- Supplementary material- FibreCastML/Reports PVA/Electrospinning_FibreDiameter_Report_PVA_glmnet.xlsx
- Supplementary material- FibreCastML/Reports PVA/Electrospinning_FibreDiameter_Report_PVA_knn.xlsx
- Supplementary material- FibreCastML/Reports PVA/Electrospinning_FibreDiameter_Report_PVA_ml.xlsx
- Supplementary material- FibreCastML/Reports PVA/Electrospinning_FibreDiameter_Report_PVA_ranger.xlsx
- Supplementary material- FibreCastML/Reports PVA/Electrospinning_FibreDiameter_Report_PVA_rpart.xlsx
- Supplementary material- FibreCastML/Reports PVA/Electrospinning_FibreDiameter_Report_PVA_svm.xlsx
- Supplementary material- FibreCastML/Reports PVDF/
- Supplementary material- FibreCastML/Reports PVDF/Electrospinning_FibreDiameter_Report_PVDF_earth.xlsx
- Supplementary material- FibreCastML/Reports PVDF/Electrospinning_FibreDiameter_Report_PVDF_glmnet.xlsx
- Supplementary material- FibreCastML/Reports PVDF/Electrospinning_FibreDiameter_Report_PVDF_knn.xlsx
- Supplementary material- FibreCastML/Reports PVDF/Electrospinning_FibreDiameter_Report_PVDF_lm.xlsx
- Supplementary material- FibreCastML/Reports PVDF/Electrospinning_FibreDiameter_Report_PVDF_ranger.xlsx
- Supplementary material- FibreCastML/Reports PVDF/Electrospinning_FibreDiameter_Report_PVDF_rpart.xlsx
- Supplementary material- FibreCastML/Reports PVDF/Electrospinning_FibreDiameter_Report_PVDF_svm.xlsx
- Supplementary material- FibreCastML/Supplementary_Material.docx
