# Supplementary material for: FibreCastML: an open web platform for predicting electrospun nanofibre diameter distributions for biomedical applications
Source: Front Bioeng Biotechnol. 2026 Feb 18;14:1713804. doi: 10.3389/fbioe.2026.1713804 (PMC12957282; doi:10.3389/fbioe.2026.1713804)
Supplement: Supplementary file 1 [file DataSheet1.zip › Supplementary material- FibreCastML/Reports PVA/Electrospinning_FibreDiameter_Report_PVA_ranger.xlsx]

## Sheet: Summary
Polymer

## Sheet: Out_of_Range
All parameters are within the observed range for the selected polymer.

## Sheet: Predicted_vs_Observed
obs

## Sheet: Prediction_Distribution
User_prediction

## Sheet: Metrics
RMSE

## Sheet: Coefficients
No interpretable coefficients for the selected model.

## Sheet: Variable_Importance
Variable importance not available for the selected model.

## Sheet: SHAP
Variable

## Sheet: Correlation
Solution_conc
